# Supplementary material for: Injectable and Gellable Chitosan Formulations Filled with Cellulose Nanofibers for Intervertebral Disc Tissue Engineering
Source: Polymers (Basel). 2018 Oct 27;10(11):1202. doi: 10.3390/polym10111202 (PMC6290636; doi:10.3390/polym10111202)
Supplement: Supplementary file 1 [file polymers-10-01202-s001.zip]

Archive with 1 entries (1 files):
- Supplementary Material_ Polymers_ b.docx
